# Supplementary material for: Macrophage PPAR gamma Co-activator-1 alpha participates in repressing foam cell formation and atherosclerosis in response to conjugated linoleic acid
Source: EMBO Mol Med. 2013 Aug 21;5(9):1443–57. doi: 10.1002/emmm.201302587 (PMC3799497; doi:10.1002/emmm.201302587)
Supplement: Supplementary file 6 [file emmm0005-1443-SD6.txt]

EMBO MolecularMedicine  PeerReview ProcessFile- EMM-2013-02587
 
 
© EMBO 1 
 
 
 
 
MacrophagePPARgammaCo-activator-1 alpha participates 
in repressing foam cell formation and atherosclerosis in 
response to conjugated linoleic acid.
 
CathalMcCarthy,NoraT.Lieggi,DenisBarry,DeclanMooney,MonicadeGaetano,William G.
James,Sarah McClelland,Mary C.Barry,Laure Escoubet-Lozach,Andrew C.Li,ChristopherK.
Glass,DesmondJ.FitzgeraldandOrinaBelton
 
Correspondingauthor:OrinaBelton, UniversityCollegeDublin
 
 
 
 
Review timeline: Submissiondate: 01 February 2013
 EditorialDecision: 04 March 2013
 Revisionreceived: 05 May 2013
 EditorialDecision: 17 June 2013
 Revisionreceived: 27 July 2013
 Accepted: 02 July 2013
 
 
 
 
TransactionReport:
 
(Note:With the exception ofthe correction oftypographicalor spelling errors that could be a source of ambiguity, 
letters and reports are not edited. The originalformatting oflettersand referee reportsmaynotbe reflected in this 
compilation.)
 
Editor:RobertoBuccione
 
1stEditorialDecision 04 March 2013
 
Thankyouforthesubmission ofyourmanuscriptto EMBO MolecularMedicine.Wehavenow 
received reports from the three Reviewers whom we asked to evaluate your manuscript.
 
YouwillseethatwhiletheReviewersaregenerallysupportive,twoReviewersraisecriticalpoints
thatquestion theimpactand conclusivenessoftheresults,thuspreventing usfrom considering 
publication atthistime.
 
Reviewer1isconcernedthatessentialexperimentsaremissinginthemanuscript.Specificallys/he
wouldliketoseetheeffectsofconjugated linoleicacid (CLA)on high cholesterolfed (or
alternatively ApoE-/- mice-crossed)PGC-1a-/- micecomparedtocontrols.Reviewer1listsa
numberofotherimportantissues,allofwhich requireyouraction. 
 
Reviewer2notesthatakeyexperiment addressing the effect of CLA on foam cell formation or 
progression ofatherosclerosisin PGC-1a-/- miceismissingandmustbeperformed.Reviewer2
also raisesotherimportantissues,which require youraction. 
 
Reviewer3ismoresupportiveandmentionsanumberofitemsthatneed to beaddressed.
 
Whilepublicationofthepapercannotbeconsideredatthisstage,wewouldbepreparedtoconsider
a suitably revised submission,with the understanding thatthe Reviewers'concernsmustbe fully 
addressed withadditionalexperimentaldatawhereappropriateandthatacceptanceofthe
manuscriptwillentailasecondroundofreview.
 EMBO MolecularMedicine  PeerReview ProcessFile- EMM-2013-02587
 
 
© EMBO 2 
PleasenotethatitisEMBO MolecularMedicinepolicytoallow asingleroundofrevisiononlyand
that, therefore, acceptance orrejection ofthemanuscriptwilldepend on thecompletenessofyour
responses included in the next,finalversion of the manuscript.
 
Asyouknow,EMBO MolecularMedicinehasa"scoopingprotection"policy,wherebysimilar
findings thatare published by othersduring review orrevision arenotacriterion forrejection.
However,Idoaskyoutogetintouchwithusafterthreemonthsifyouhavenotcompletedyour
revision,to update us on the status.Please also contactus as soon as possible if similarworkis
published elsewhere.
 
I look forward to seeing a revised form of your manuscriptas soon as possible.
 
***** Reviewer'scomments***** 
 
Referee#1(CommentsonNovelty/ModelSystem): 
 
I have struggled a bitwhen reviewing this paper.In general,thequality ofthedataaquisition and 
presentation including additionalcontrolsand statistics,which appearsto beamenableto 
improvement. However, the authors should in addition perform some essential experiments in PGC-
1a-deficientmiceby cholesterolfeeding orcrossing them into an Apoe-/- background.
Shouldtheseexperimentsbeprovidedwithadequateresults,thepapermaybecomeacceptablefor
publication.
 
 
Referee#1(Remarks):
 
Beltonetal.:MacrophagePPAR gammaCo-activator-1 alphaparticipatesin repressing foam cell
formation and atherosclerosis in response to conjugated linoleic acid. 
 
Theauthorsintendedtofurtherclarifythemechanism ofCLA-induced AS regression in cholesterol-
fed Apoe-/- mice.Theirlabpreviouslydemonstratedreducedmacrophageinfiltrationinlesionsand
reduced adhesion molecule,MMP-9 and pro-inflammatory cytokine expression by CLAs, while 
Ringseisetal.reportedreducedlipidaccumulationandenhancedefflux. 
 
Bydifferentialexpressionscreeninginaorticextracts from cholesterol- and +/- CLA-fed Apoe-/- 
mice,PGC-1aemerged asthehub ofacandidategenecluster.Subsequentexperimentsaimed at
pinpointing thesiteofPGC-1ainvolvementinto lesion macrophagesand to relateitto human 
plaquesamples.
 
Itseems that the authors have somewhat made a second step before the first one: The PGC-1a-
deficientmiceareavailableand (on standard chow)atherosclerosisisobviously notaprominent
feature of theirphenotype.So why did they notfirststudy cholesterolfeeding in PGC-1a-/- miceor
crossthem with Apoe-/- mice(seeSteinetal.2010)beforethebonemarrowtransplantation
experiments?In these mice and theirPG-1a+/+ controlstheeffectofCLAsand itsmediation by 
PGC1acouldhavebeentesteddirectlyinvivo.
 
Specificpoints:
 
p.5:Cyp7A1 initiatestheclassical(notthealternative)bileacid pathway. 
 
p.7,design:The1% CLA supplementwasonly contrasted to ´no supplement´.An additionalcontrol
e.g.by an OA orLA supplementmighthave been ofinterest, although both fatty acids are not inert. 
LA sharesthesamecaloricload,thesamedegreeofunsaturation(eventhesamen-6,12c-
configuration with the t10,c12-CLA isomer)andcoversdirectPPARgammaeffects.
 
Pleasementionhow theaorticRNA extractsused fordifferentialexpression analysiswere
standardized (by wetweight/totalRNA content/a house-keeping gene/internalstandard etc.)? 
 EMBO MolecularMedicine  PeerReview ProcessFile- EMM-2013-02587
 
 
© EMBO 3 
p.8,top:How many ofthen=10 endartierectomy patientsweresymptomaticorasymptomatic.
Theirpotentiallyconfounding medication (statins,fibrates,ASA,NSAIDs,antidiabetics,
antioxidants,smoking habits)and lipid profilesmustbe given. 
 
p.8,bottom:Pleasemention,how theRNA extraction from plaquesand thePCR wasstandardized 
to allow quantitative comparisonsofasymptomatic vs.symptomatic plaques.Among the PGC-1a
interacting transcription factors LXR is missing, which would be of special interest in the setting of 
regression of AS.
 
p.9,bottom:Theefflux (Fig.3E)assay should bedescribed in moredetailasthevariousfatty acids
influenced lipid uptake (Fig. 3, A-D):How wasequal3H-cholesterollabelling ofcellsassured?
How waseffluxespressed(% secretedofaccumulatedintracellularlabel/% oftotal3H-cholesterol
added forlabelling)?AsHDLandapoA1wereusedasacceptorspleaseshow bothdata.The
interpretation of absence or presence of significance in efflux data should be reconsidered (n=3, 
large SEMs, multiple t-testing ?).
 
p.10 and Fig.4:Why wereRAW cellsfirstoxLDL-loaded beforeexposureto CLAs?OxLDL 
loading provides a complex mixture of bioactive lipids and will per se stimulate PPARgamma and 
LXR,soeffectsofCLAsonPPARgandLXR mightbeobscured. 
 
In addition to expression relative to DMSO control,which was setto 1 foreach transcript,the
relative expression to a common house keeping gene should be given to provide an estimate of the 
absolute expression levels(e.g.Cyp7b1 should be ratherlow in macrophages). 
 
Fig.4B:UCP-1 wasstimulated by c9,711-CLA butnotbytheblend containing 90 c9,t11-CLA (in
contrastto PGC-1aand Cyp7b1).Thisshould bediscussed.
 
p.11 bottom and Fig.5A:Only two weakly PGC-1a-GFPexpressingcellsareshowninthesmall
insert. Please provide an overview (like in Fig. 3 A) showing more PGC-1a-GFP+andpossibly
simultaneously GFP-negativecells(likein thevectorcontrols)to allow comparison ofox-LDL-
accumulation in these cells.
 
p.11 and Fig.5C:AsPGC-1aalso activatesLXR (Oberkofleretal.)and LXR inducesABCA1,
their mRNA levels should also be analysed in PGC-1aover-expressing cells.Discussthe dramatic 
reduction of foam cells in the lightof the minor effecton CD36 and the increase in SRA-1.
A measureoftheabsoluteabundanceofthevarioustranscriptsshouldbegiven.
 
p.11/12 and Fig.6D:The% foam cellsfrom wtmicesomewhatarbitrarily setto 100%,resulting in 
´140 %´(?) in PGC1-a-KO?RatherusethesamequantificationasinPG1a-OE(Fig.5B).
Fig.6E:Thetechnicalqualityofthemicrographsisinsufficienttoallow comparison the effects.
 
p.12 bottom:
WhywereCLAsupplementsnottestedinBM-reconstituted LDLR-/- mice?
 
Discussion:
p.14,top:...CLA inhibitsboth CD36 and SRA-1...butPCG-1a-GFPtransfectiondidnot(Fig.5C).
Thisshouldbediscussed.
 
p.16:Björkem etal.established Cyp27,notCyp71b,as a major player in macrophage cholesterol
handling.
 
p.21:Statistics:t-test is not adequate for data shown in Fig.3 A to G and Fig. 4A-D.
 
Alltheinformationofthetwo-column panelsofFig.1B-C (withcontrolsetto 1)can bepresented 
on much lessspace.
 
Alln=x,now mentionedinmethodsp.18ff.,shouldbetterbegiveninlegendstofigures. 
 
 
Referee#2(Remarks):EMBO MolecularMedicine  PeerReview ProcessFile- EMM-2013-02587
 
 
© EMBO 4 
 
Summary:Paperfollowsuponpreviousobservationsthatconjugatedlinoleicacid(CLA)regresses
atherosclerotic plaque in cholesterol-fed mice.Transcriptionalanalysis of atherosclerotic plaque 
from CLA-fed mice implicates PGC1alpha as a candidate mediating the effectof CLA on 
regression.Human atherosclerotic plaque was shown to have increased expression ofPGC1alpha.
StudiesinmiceshowedthatoverexpressionofPGC1alphawasassociatedwithreducedfoam cell
formation in an in vitro assay while knockoutwas associated with an increase.Macrophage specific 
deletion ofPGC1ain an athero-susceptiblemousemodelwasassociated with increased aortic
plaquearea.TheauthorsconcludethatPGC1alphaplaysarolein atheroprotection. 
 
Comments:
 
1)ThemanuscriptidentifiesPGC1alphaasapotentialdriveroftheanti-atherosclerotic effectof
CLA.WhileevidenceispresentedthatdemonstratesthatlackofPGC1alphainfluencesfoam cell
formation and atherosclerosis a key experimentis missing showing thatCLA has no effecton foam 
cellformation orprogression/regression ofatherosclerosisin PGC1alphaknockoutmice.Ideally this
wouldbedonebymeasuringatherosclerosisdevelopmentinLdlrknockoutmice(orapoEknockout)
withbonemarrow transplantwithcellsfrom Pgc1alphaknockoutmicewithandwithout1% CLA 
diet.Ifthehypothesisiscorrect there should be no effect of CLA on atherosclerosis in these mice.
 
2)Theuptakeofoxidized LDL in BMDMs(figure6E)appearsto bemuch lessthatwhatwasseen 
using RAW cells(figure2A).Arethereany differencesin oxidized LDL uptakein BMDMsfrom 
wildtypeofapoEknockoutmiceincubatedwithandwithoutCLA?Thisshouldbetested. 
 
3)Thedatain supplementalfigure3A showing PGC1alphaexpression in human plaqueisusefulin 
demonstrating reduced PGC1alphaexpression in plaqueversusrelativedisease-free tissue.
However,thecomparisonshowingexpressionofPGC1alphainplaquefrom symptomaticversus
asymptomatic patientsisdependenton the assumption thatthe plaque burden in symptomatic 
patientsisgreaterthan thatin asymptomaticpatientswhich may or may not be the case. Please 
deletefigure2C and replacewith supplementalfigure3A.
 
4)Figure3E.Thecholesterolefflux assay wasdoneusing HDL and apoA-I as acceptors.Which is 
being shown in thisfigure?Efflux to both HDL and apoA-I should bereported.Thereappearsto be
increased efflux for cells treated with c-9,t-11 CLA and t-10,c-12.Thelack ofsignificanceofseems
to be due more to experimental variability than anything else. Increased efflux would be consistent 
withtheincreasein Abca1 shown in figure1B and may berelated to theincreasein Cyp7b1 since
this would be a mechanism for hydroxylated sterol removal. Please comment in the Discussion on 
the possibility that increased efflux contributes the reduced foam cell formation seen in response to 
CLA.
 
5)Page9.Cholesteroluptakeassay isactually an acetylated LDL uptakeassay using atritiated 
cholesterollabel.Please change to cholesteroluptake assay to acetylated LDL uptake assay. 
 
6)Figure5.Whatdo thearrowsindicate? GFP positive cells? Please indicate in figure legend.
 
7)Figure6.Pleasedescribewhatthedifferentcolorsrepresentformicroscopy imagesin each figure
legend where appropriate.
 
8)Thereareaseveraltypographicalerrorsin thetextthatshould be corrected.
 
 
Referee#3(CommentsonNovelty/ModelSystem): 
 
Theworkhasstrongmedicalrelevanceasatherosclerosisisamajormedicalconcerninwestern
societies.
 
Themanuscriptiswrittenwellandlogicallypresented.Thefigurescouldbeimprovedat certain 
points(seelater).
 EMBO MolecularMedicine  PeerReview ProcessFile- EMM-2013-02587
 
 
© EMBO 5 
Themanuscript'smainfindingisthatPGC1aisakeymoleculeinatheroprotectioninducedbyCLA.
Themanuscriptcontainsafullcircleofinvitrocellularstudies,animalmodelsandhumandata.
Thisisthemainstrengthofthe manuscript.
 
 
Referee#3(Remarks):
 
Theworkhasstrongmedicalrelevanceasatherosclerosisisamajormedicalconcerninwestern
societies.
 
Themanuscriptiswrittenwellandlogicallypresented.Thefigurescouldbeimprovedatcertain
points(see later).
 
Themanuscript'smainfindingisthatPGC1aisakeymoleculeinatheroprotectioninducedbyCLA.
Themanuscriptcontainsafullcircleofinvitrocellularstudies,animalmodelsandhumandata.
Thisisthemainstrengthofthemanuscript. 
 
Thefollowing minorpoints should be addressed before publication: 
 
1.Themanuscriptisstarted with afigurederived from pathway analysis.Themanuscriptitself,and 
the data presented supports the suggestion of the molecular network and the hub position ofPGC1a.
Yet,Iam notconvincedthat,asageneralrule,aderivativetypeoffigure,suchasanetwork
proposed by apathway analysis,isagood way to startan experimentalpaper. 
2.Theauthorsshould makesurethatthey useuniqueidentifiersand theright format when referring 
to genes (e.g. Abca1 instead of ABCA-1,etc.).
3.Itwould bevery usefulto getan ideaon theCT valuesoftheinvestigated RT-qPCR reactions.In 
the format the data is presented, the relative changes can be seen easily, but wehaveno impression 
on theexpression levelsofthesemRNAs.
4.Fig 3C in thepresentformat(i.e.thatisaccessibleto thereviewer)isbarely readable.The
inclusion of the drop-down menu-like databox might show us all the numerical data related to the 
experiment,butIhighly doubtthatthisisthe bestway to show these data. 
5.Although thegenerallevelofthewriting isgood,therearesomeremaining errorsin thetextthat
should be taken care of(e.g.page 7,"clusterinduced regulated").
 
 
1stRevision - authors'response 05 May 2013
 
Referee#1(CommentsonNovelty/ModelSystem): 
 
I have struggled a bitwhen reviewing this paper.In general,the quality ofthe data aquisition and 
presentation including additionalcontrolsand statistics,which appearsto beamenableto 
improvement. However, the authors should in addition perform some essential experiments in PGC-
1a-deficientmicebycholesterolfeeding orcrossing them into an Apoe-/- background. 
Should theseexperimentsbeprovided with adequate results,the papermay become acceptable for
publication. 
 
Referee#1(Remarks): 
 
Beltonetal.:MacrophagePPAR gammaCo-activator-1 alpha participatesin repressing foam cell
formation and atherosclerosis in response to conjugated linoleic acid. 
 
The authorsintended to furtherclarify the mechanism ofCLA-induced AS regression in cholesterol-
fed Apoe-/- mice.Theirlabpreviouslydemonstratedreducedmacrophageinfiltrationinlesionsand
reduced adhesion molecule,MMP-9 and pro-inflammatory cytokine expression by CLAs,while 
Ringseisetal.reportedreducedlipidaccumulationandenhancedefflux. Bydifferentialexpression
screening in aortic extracts from cholesterol- and +/- CLA-fed Apoe-/- mice,PGC-1a emerged as
the hub of a candidate gene cluster.Subsequentexperimentsaimed atpinpointing the site ofPGC-
1a involvementinto lesion macrophagesand to relateitto human plaquesamples.  
 EMBO MolecularMedicine  PeerReview ProcessFile- EMM-2013-02587
 
 
© EMBO 6 
Itseems thatthe authors have somewhatmade a second step before the firstone: The PGC-1a-
deficientmiceare available and (on standard chow)atherosclerosisisobviously nota prominent
feature of their phenotype. So why did they not first study cholesterol feeding in PGC-1a-/- miceor
crossthem with Apoe-/- mice(seeSteinetal.2010)beforethebonemarrow transplantation 
experiments? In these mice and theirPG-1a +/+ controlstheeffectofCLAsand itsmediation by
PGC1acouldhavebeentesteddirectlyinvivo.  
Wethankthereviewerforraisingthisimportantpoint.Indeed,onreviewoftheliterature,there are 
no studiesto datewhich haveinvestigated theeffectofcholesterolfeeding in PGC-1a-/- animals.We 
havenow comprehensively addressed thisand haveincluded thenoveldatain therevised 
manuscript.
PGC-1a-/- and PGC-1+/+ animalswere randomised at40 daysofage to receive a 1% cholesterol
chow foreither16 or20 weeks.In addition to analysing atherosclerotic lesion formation,
quantification ofserum cholesteroland triglyceridesin allanimalswasalso performed.Therewas
no changein serum cholesterolortriglyceridesinPGC-1a-/- micecomparedtotheirlittermate
controlsfollowing either16 or20 weekshigh cholesterolfeeding.Furthermore,comprehensive 
analysisoflesion formation using en face analysisshowed thatPGC-1a genedeletion doesnot
impact on atherosclerotic lesion formation at either 16 or 20 weeks following high cholesterol 
feeding.Indeed there was no eivdence of any lesion formation in PGC-1a-/- mice.Allnoveldatais
now included in therevised manuscriptasSupplementary Figure 9.
In addition,and as the reviewer has correctly indicated,Stein etal.,have successfully generated the 
apoE-/-/PGC-1-/- mouse.Asreportedintheirpublication(Steinetal.,PLOSOne2010)globalgene
deletion ofPGC-1adoesnotincreaseatherosclerotic lesion formation or plaque burden. However, in 
that study they provided evidence that deletion of PGC-1aincreasesCD68 macrophageand ICAM-1 
positivecellsin theatheroscleroticlesion.Therefore,dueto theabsenceofacleardifferential 
phenotypein both PGC-1a-/- and apoE-/-/ PGC-1α models,itisnotconsidered an efficientuseofour
animalmodelsto examine the effectofCLAsand itsmediation by PGC-1adirecty in thesemurine
models.
However,thepreviouslypublishedevidenceforalteration in macrophage contentin apoE-/-/PGC-1a-
/-miceprovidesastrongrationaleforourstudytodirectlyexaminetheroleofmacrophagePGC-1a-/- 
in the context of atherosclerosis. 
 
Specificpoints: 
 
p.5:Cyp7A1 initiatestheclassical(notthealternative)bileacid pathway. 
 
WeapologiseforthiserrorandhaverevisedthestatementaccordinglyonPage5oftherevised
manuscript.
 
p.7,design:The1% CLA supplementwasonlycontrasted to ‘no supplement’.An additionalcontrol
e.g.by an OA orLA supplementmighthave been ofinterest,although both fatty acids are notinert.
LA sharesthesamecaloricload,thesamedegreeofunsaturation(eventhesamen-6,12c-
configuration with the t10,c12-CLAisomer)andcoversdirectPPARgammaeffects. 
 
Initially we used the 9,11 CLA isomer as a control in our in vivo experimentsaswe believed this
isomer to be an attractive control in our regression model. However following en-face analysis of 
aortic lesionsitwasevident9,11 CLA supplementation alone did notinduceregression of
atherosclerosiswhen compared to animalsfed a dietsupplemented with an isomeric CLA blend 
(98% versus 48% respectively).These results led us to conclude thatthe effects on regression of the 
following CLA blend supplementation werenotdueto thePUFA natureofCLA. 
However,weagreewiththereviewer’scommentsthatlinoleicacidcouldhavebeenincludedasa
moresuitablecontroldietasperformedinanelegantstudybyArbon´es-Mainaretal.2006who
demonstrated areduction in atherosclerotic lesions in animals fed a 9,11 CLA supplemented diet 
whencomparedtoalinoleicacidfedcontroldiet.
However,inordertoaddressthemainaim ofourstudy,whichwastoelucidatethegenesmediating
pathways/networksinvolved in theregression of atherosclerosis we selected the 1% cholesteroldietEMBO MolecularMedicine  PeerReview ProcessFile- EMM-2013-02587
 
 
© EMBO 7 
asourcontroldietto compare with the CLA supplemented dietto generate a significantly stringent
divergentdataset.Thisdatasetallowed ussignificantbioinformaticpowerto elucidateclear
pathwaysinvolved in regression ofatherosclerosis,which wecould fully relateto CLA blend 
supplementation.We appreciate this helpfulsuggestion by the reviewerand willinclude linoleic 
acid in future in vivo experiments.Indeed,we have now employed linoleic acid asa controlin ourin 
vitro studies and have recently published thatisomeric blend ofCLA isomers inhibited monocyte 
migrationwhereaslinoleicacidtreatmenthadnoeffectonmigration(McClellandetal.
Atherosclerosis2010(1):96-102).
 
Pleasementionhow theaorticRNA extractsusedfordifferentialexpressionanalysiswere
standardized (by wetweight/totalRNA content/a house-keeping gene /internalstandard etc.)?  
 
AorticRNA wasstandardisedusingtotalRNA content(1µgoftotal RNA was used consistently for 
allreverse transcription reactions).In addition 18S wasused asasa housekeeping gene forall
transcripts analysed. We have included this on page 21 of the revised manuscript. In addition we 
haveprovided aTabledetailing the CT values for each gene transcript analysed by real time PCR  
ThisTableisincludedasSupplementaryTable2intherevisedmanuscript. 
 
p.8,top:How manyofthen=10 endartierectomypatientsweresymptomaticorasymptomatic.
Theirpotentiallyconfounding medication (statins,fibrates,ASA,NSAIDs,antidiabetics,
antioxidants,smoking habits)and lipid profilesmustbegiven.  
 
Weapologisefornotincludingthisinouroriginalsubmissionandagreethatthisisimportantinthe
contextofourclinical data. A table detaling patient details including disease status, age, cholesterol, 
LDL,HDL,triglycerides,diabeteicstatus,ASA,statintreatmentandsmokingstatuswhere
applicable isnow included asSupplementary Table 3,and referred to on page 8 oftherevised 
manuscript.
 
p.8,bottom:Pleasemention,how theRNA extraction from plaquesand thePCR wasstandardized 
to allow quantitative comparisons of asymptomatic vs. symptomatic plaques.  
 
RNA from asymptomaticandsymptomaticplaqueswasstandardised using totalRNA content(1µg 
oftotalRNA wasused consistently forallreversetranscription reactions)in addition to using 18S as
a housekeeping gene foralltranscriptsanalysed.We have included thisdetailon page 8 ofthe 
revised manuscript.
 
AmongthePGC-1a interacting transcription factorsLXR ismissing,which would beofspecial
interest in the setting of regression of AS. 
 
WehavenowcompletedanalysisofLXRaexpression in symptomatic and asymptomatic human 
plaques.AsLXRa also regulates ABCA-1 wealso included thisin ouranalysis.Interestingly there
is an inverse relationship between PGC-1aexpression and LXRa expression in human 
atherosclerotic disease.Indeed previousstudieshave shown thatLXRa in the liver down-regulates 
PGC-1α which isin contrastto theeffectsobserved in whitefatwhereLXRa hasno effecton 
expression ofPGC-1a.ThissuggeststhattheeffectsofLXR on PGC-1aaretissue-specific (Laffitte 
etal.,2003). We have included this novel data as part of Supplementary Figure3 and have
discussed thefindingson page9 oftherevised manuscript. 
 
p.9,bottom:Theefflux(Fig.3E)assayshould bedescribed in moredetailasthevariousfattyacids
influenced lipid uptake (Fig. 3, A-D):Howwasequal3H-cholesterollabelling ofcells assured?
Wehavedescirbedtheassayinmoredetailasrequested. 
 
Cellswereleftfor48hrsafterlabellingtoensurecompleteuptakeof[3H]Cholesterol.Furthermore
cellswere treated in media containing 0.2%BSA for24 hrsto equilibrate cellsaspreviously 
described (Weibeletal.ATVB 2009)In addition,the% efflux dueto passivediffusion wasEMBO MolecularMedicine  PeerReview ProcessFile- EMM-2013-02587
 
 
© EMBO 8 
determined and subtracted from valuesforthoseoftheacceptorsto definitively calculateefflux.We
haveclarified thison page10 oftherevised manuscript.
 
 Howwaseffluxespressed(% secretedofaccumulatedintracellularlabel/% oftotal3H-
cholesteroladded forlabelling)?  
 
Cholesteroleffluxwascalculatedasthepercentageofradioactivity([3H]-cholesterol)associated 
with medium over the sum of radioactivity of both medium and lysate. This is now included on page 
10 oftherevised manuscript.
 
AsHDLandapoA1wereusedasacceptorspleaseshow bothdata. 
 
ThepercentageofcholesteroleffluxtoapoA-1 wasapprox <1.5%foreach treatmentwhich isvery 
smalland showed no significantdifference between treatments.Forthis reason and to ensure clarity 
oftheexperimentsand thedatagenerated wehavenow justincluded thedataforHDL in therevised 
manuscript.
 
Theinterpretation of absence or presence of significance in efflux data should be reconsidered 
(n=3,large SEMs,multiple t-testing ?).  
 
Weagreethatthisshouldbereconsideredinparticularinrelationtotheinterexperimentalvariation
in efflux assays which resulted in alargeSEM.Pleasefind below thedetailed raw dataofthis
analysis.Forthisreason we have refined ourinterpretation ofthison page 10 ofthe revised 
manuscript.Ifdeemedappropriatebythereviewersthisrawdatacanbeincludedaspartofthe
SupportingInformationinthemanuscript.
 
 
  N=1 N=2 N=3 Average Std Dev
Std 
Error
 DMSO 4.050118 7.168304 2.581366 4.599929 2.342375 1.352371 
 25uM 9,11 CLA 7.079185 9.593246 3.023678 6.56537 3.314787 1.913793 
 25uM 10,12 CLA 7.448987 9.507377 3.594731 6.850365 3.001434 1.732879 
 25uM Blend CLA 7.747307 8.799396 5.068296 7.205 1.923759 1.110683 
 10uM Trog 5.026082 6.591814 2.609861 4.742586 2.006057 1.158198 
 25uM OA 5.327129 4.990144 5.998997 5.438757 0.513607 0.296531 
 10uM LXR agonist 5.456728 3.554053 8.859581 5.956787 2.687881 1.551849 
 
 
p.10 and Fig.4:WhywereRAW cellsfirstoxLDL-loaded before exposure to CLAs? OxLDL loading 
providesa complexmixtureofbioactivelipidsand willpersestimulatePPARgamma and LXR,so 
effects ofCLAson PPARg and LXR mightbeobscured. 
 
Weapologisethattheexperimentalstrategyfortheanalysisoffoamcellformationwasnot
described adequately in ouroriginalsubmission.Wehavenow clarified this.In allexperiments
RAW 264.7macrophagecellswere firstpre-treated with 25uM of CLA isomers and controls for 24 
hoursand thereaftertreated with oxLDL forfourhours.Thisisnow included on page11 ofthe
revised manuscript.The reason for this strategy is thatas the reviewer correctly points out, oxLDL 
loading can stimulate PPARg and LXR which would confound the effects of CLA. 
 
 
In addition to expression relative to DMSO control,which was setto 1 for each transcript,the 
relative expression to a common house keeping gene should be givento provide an estimate of the 
absoluteexpression levels(e.g.Cyp7b1 should beratherlow in macrophages).  
 
In our realtime PCR analysis the housekeeping 18S is consistently used as a control.To determine 
the expression of all other genes the the CT valuesfor18S are subtracted from those ofeach target
geneand then relativequantification to DMSO isperformed.AsageneralprinciplethelowertheEMBO MolecularMedicine  PeerReview ProcessFile- EMM-2013-02587
 
 
© EMBO 9 
CTvaluethelargertheamountoftargetexpression.A fulllistofCTvaluesfor18Sandalltarget
genesanalysed in murine aorta,human plaque,RAW 264.7 macrophage cellsand GFP- PGC-1α 
transfected RAW macrophage cells is provided in Supplementary Table 3 in the revised manuscript.  
  
Fig.4B:UCP-1 wasstimulated byc9,711-CLAbutnotbytheblendcontaining 90 c9,t11-CLA(in
contrastto PGC-1a and Cyp7b1).Thisshould bediscussed.  
 
WehavediscussedthisonPage11oftherevisedmanuscript.Induction of UCP-1 issensitiveto 
only oneisomer,c9,t11CLA and notto theblend.Theresponseto theblend suggestsan antagonistic
effectofthe 10,12 CLA isomerin the CLA blend (80:20,c9,t11CLA:t10,c12CLA).Thisis
supported by a previous study which showed isomeric differences ofCLA on UCP-1.Metgesetal.,
reported thatcis-9,trans-11 CLA increased ,whereastrans- 10,cis-12 CLA inhibited UCP1 mRNA 
expression in primary adipocytes(Metges etal.,CLA affectlipid metabolism differently in primary 
whiteandbrownadipocytesofDjungarianhamsters,Lipids.2003, 38: 133–1142).
 
 
p.11 bottom and Fig.5A:OnlytwoweaklyPGC-1a-GFPexpressingcellsareshowninthesmall
insert. Please provide an overview (like in Fig. 3 A) showing more PGC-1a-GFP+andpossibly
simultaneously GFP-negativecells(likein thevectorcontrols)to allow comparison ofox-LDL-
accumulation in thesecells.
 
AlthoughtransfectionoftheemptyGFPandPGC-1α-GFPvectorswassuccessfulandallowedfor
the direct visualization of GFP proteins and the effect on foam cell formation the transfection 
efficiency waslow. However,toprovide a more comprehensive view ofthe effectofPGC-1α over
expression on foam cellformation we have now included a timepassvideo ofoxLDL flux in PGC-
1α transfected and non-transfected RAW macrophages which illustrates inhibition of foam cell 
formation in PGC-1α overexpressing cellsovertime.
 
 
p.11 and Fig.5C:AsPGC-1a also activatesLXR (Oberkofleretal.)and LXR inducesABCA1,their
mRNAlevelsshouldalsobeanalysedinPGC-1a over-expressing cells.
 
 Whilstweappreciatethatidentificationofgeneregulation ofLXR and ABCA-1 would havebeen 
interesting the low transfection efficiency precluded us from doing this. During the revision of this 
manuscriptwerevisedourexperimentalapproachtoinvestigatetheeffectofsilencingPGC-1α 
expression in the RAW264.7 mouse macrophages. RAW macrophages were transfected with 
DharmaconAccellsiRNA inAccellmediawithouttransfectionreagent.Transfectionwith2µM 
siRNA resulted in a 24% decrease in PGC-1α mRNA expression which increased to 53% with 5µM 
siRNA.Even though the decrease in PGC-1α expression wasnotcomplete,thereweresignificant
changesin expression ofdownstream targetgenes.There wasa reduction in UCP-1 (51% with 
5µM),Cyp7b1 (51% with 2µM),and amarked increasein theexpression of the scavenger receptor 
CD36(211% with5µM)whichsuggeststhatdecreasedPGC-1α expression may resultin increased 
uptakeofoxLDL and again suggestsan inverserelationship between PGC-1α and CD36.However,
in the absence of complete knockdown of PGC-1α wedidnotdetectanysignificantchangein
LXRalphaexpression.
 
There are two possible explanations as to why nucleotide transfections to decrease and increase
PGC-1α in theRAW264.7 macrophageswereunsuccessful.Firstly,themacrophageisclassified as
a difficult to transfect cell type (Burke et al., 2002). In contrast to other cell types, macrophages 
have phagocytic functions which impedes efficient transfection as endocytosis of the siRNA or
DNA complexes is likely to be digested by lysosome resident nucleases following endosome-
lysosome fusion (Burke etal.,2002,Nagata etal.,1983). The second explanation relates directly to 
PGC-1α.ThePGC-1α protein hasashorthalflifeofonly 2.28hrswhich increasesto 6.27hrsupon 
p38MAPK mediated phosphorylation (Puigserver et al., 2001), has a high turn over rate and is
targeted for ubiquitin mediated degradation (Puigserver etal.,2001,Olson etal.,2008,Sano etal.,
2007). 
Furthermore, we have performed Affymetrix gene array analysis of bone marrow derived 
macrophages from PGC-1-/- animals. Although the data from that study is part of manuscript
currently under review elsewhere we can report that in the PGC-1-/- macrophages there was no
change in LXRa and a smallbutnon-significantchange inAbca-1 expression EMBO MolecularMedicine  PeerReview ProcessFile- EMM-2013-02587
 
 
© EMBO 10
Discuss the dramatic reduction of foam cells in the light of the minor effect on CD36 and the
increase in SRA-1.  
 
Although the inhibition of foam cell formation is clearly visualised in PGC-1α  over expressing 
cells,itisimportantto note thatthe effectsofPGC-1α overexpression on generegualtion may be
confounded as a result of low transfection efficiency of the RAW macrophage cells. We have 
discussed thison page12 oftherevised manuscript. 
 
A measureoftheabsoluteabundanceofthevarioustranscriptsshould begiven.
 
A comprehensive list of CT values for all transcripts analysed in this manuscript are included in
SupplementaryTable2oftherevisedmauscript.
 
p.11/12 and Fig.6D:The% foam cellsfrom wtmicesomewhatarbitrarilysetto 100%,resulting in 
‘140 %’(?) in PGC1-a-KO?RatherusethesamequantificationasinPG1a-OE(Fig.5B). 
 
Weapologiseifwedidnotclarifythequanitificationoffoamcellformation.Thestrategyusedfor
quantification in  both Fig 6D and Fig 5B wasthe same,where foam cellformation wassetto 100% 
forthe controleitherWT in the case of Fig 5B orDMSO treated BMDMs forFig.6D  
 
Fig.6E:Thetechnicalqualityofthemicrographsisinsufficienttoallow comparisontheeffects.  
 
Weapologisefor the poor tehnicalquality of theimages in our original submission. We have now 
changed Figure 6E to provide high resolution imagesofBMDMsfrom PGC-1a-/-  mice.Ascanbe
clearly seen from the images(Figure 6E)and the graph (Figure 6F)there isno difference in foam 
cellformation between any ofthe treatmentgroups.
 
p.12 bottom:WhywereCLAsupplementsnottestedinBM-reconstituted LDLR-/- mice?  
 
Weagreethatthisisanexcellentsuggestionforourfutureexperiments.Althoughitischallenging
to investigate the effect of CLA onregressioninthismodel,overthenext12monthsweintendto
expand on the data presented in thismanuscriptand addressthe effectofCLA in mice lacking 
macrophagePGC-1a.However,aswearethefirstgroup to show thatmacrophagePGC-1aplaysa
role in atheroprotection the authors concur thatinvestigating the effectof CLA in macrophage PGC-
1a-/- miceiscurrentlybeyondthescopeofthismanuscript.
 
 
Discussion: 
p.14,top:...CLA inhibitsboth CD36 and SRA-1...butPCG-1a-GFPtransfectiondid not (Fig. 5 C). 
Thisshouldbediscussed. 
 
AlthoughPGC-1aoverexpression inhibited CD36 expression themagnitudewasindeed lessthan 
that observed with CLA treatment of RAW macrophages. This is likely due to low transfection 
efficiency.We have discussed this on Page 12 ofthe revised manuscript.
 
p.16:Björkem etal.established Cyp27,notCyp71b,as a major player in macrophage cholesterol
handling.  
 
WeapologiseforthiserrorandhaverevisedaccordnglyonPage16oftherevisedmanuscript
 
p.21:Statistics:t-test is not adequate for data shown in Fig.3 A to G and Fig. 4A-D. 
 
Weappreciatetheinputandcommentonourstatisticalanalysis.Wehavenowrepeatedthe
statisicalanalysis forthe experiments described in Figures 3 and 4 using ANOVA.
 
Alltheinformationofthetwo-column panelsofFig.1B-C (withcontrolsetto1)canbepresented
on much lessspace. 
 EMBO MolecularMedicine  PeerReview ProcessFile- EMM-2013-02587
 
 
© EMBO 11
Wehaverevisedthisfigureaccordinglyandincludedalldatafromtheanalysisasasinglegraph.
ThisisinlucdedaspartofFigure1 in therevised manuscript.
 
Alln= x,now mentionedinmethodsp.18ff.,shouldbetterbegiveninlegendstofigures.  
 
Thishasnow beenchangedasrequested. 
________________________________________________________________________________
_ 
 
 
Referee #2 (Remarks): 
 
Summary:Paperfollowsup on previousobservationsthatconjugated linoleicacid (CLA)regresses
atheroscleroticplaquein cholesterol-fed mice. Transcriptional analysis of atherosclerotic plaque 
from CLA-fed mice implicates PGC1alphaasa candidatemediating theeffectofCLA on regression.
HumanatheroscleroticplaquewasshowntohaveincreasedexpressionofPGC1alpha.Studiesin
miceshowedthatoverexpressionofPGC1alphawasassociatedwithreducedfoam cellformationin
an in vitro assay while knockout was associated with an increase. Macrophage specific deletion of 
PGC1ainanathero-susceptible mouse modelwas associated with increased aortic plaque area.
TheauthorsconcludethatPGC1alphaplaysaroleinatheroprotection. 
 
Comments: 
 
1)ThemanuscriptidentifiesPGC1alpha asa potentialdriveroftheanti-atheroscleroticeffectof
CLA.WhileevidenceispresentedthatdemonstratesthatlackofPGC1alphainfluencesfoam cell
formation and atherosclerosis a key experiment is missing showing that CLA has no effect on foam 
cellformation orprogression/regression ofatherosclerosisin PGC1alpha knockoutmice. 
Theoverallaim ofthemanuscriptwastoelucidatenovelpathwaysandidentifypotential“hub”
genes,which govern theregression ofatherosclerosisin vivo. In our study CLA was employed as an 
interventional tool to identify such genes and then to define a functional role of the hub genes in the 
contextofatherosclerosis.To thisend,the focusofthe manuscriptisinvestigating an 
atheroprotective role forPGC-1ain the macrophage cell, which we have achieved through loss and 
gain offunction experimentsin vitro and in vivo respectively.However,the reviewer raises an 
interesting point. 
Todatetherehasbeennopublished study which investigated theeffectofcholesterolfeeding in 
PGC-1a-/- animals.Asdetailed above in response to reviewer1,during the revision ofthis
manuscriptwecomprehensivelyaddressedthis.Wearedelightedtoincludethedataintherevised
manuscript.PGC-1a-/- animalswere randomised at40 daysofage to receive a 1% cholesterolchow 
for16 or20 weeks.As presented in the revised manuscriptthere was no change in serum cholesterol
ortriglyceridesin PGC-1a-/- micecomparedtotheirlittermate controlsateither16 or20 weeks.
Furthermore,comprehensiveanaysisoflesionformationuseen face analysisshowed thatPGC-1a 
genedeletion doesnotimpacton atheroscleroticlesion formation ateither16 weeksor20 weeks.
Indeed there was no eivdence oflesion formation in PGC-1a-/-  knockouts.Allnoveldataisincluded 
in the revised manuscript as Supplementary Figure 9. In addition, Stein et al., have successfully 
generated theapoE-/-/PGC-1-/-. As reported in their publication in (PLOS One, 2010),globalgene
deletion ofPGC-1a doesnotincreaseatherosceroticlesion formation orplaqueburden. 
Therefore,duetotheabscenceofacleardifferenitalphenotypeinbothPGC-1a-/- and apoE/PGC-
1a-/-  modlesfedahighcholesteroldietitisnotconsidered an efficientorethicaluseofouranimal
modelstoexaminetheeffectofCLAsanditsmediationbyPGC-1a  directy in thesemodels.
Ideally this would be done by measuring atherosclerosis developmentin Ldlr knockoutmice (or 
apoE knockout)with bonemarrow transplantwith cellsfrom Pgc1alpha knockoutmicewith and 
without1% CLAdiet.IfthehypothesisiscorrectthereshouldbenoeffectofCLAonatherosclerosis
in these mice.  
 
AlthoughitischallengingtoinvestigatetheeffectofCLA onregression in this model,over the next
12 monthsweintend to expand on thedatapresented in thismanuscriptand addresstheeffectofEMBO MolecularMedicine  PeerReview ProcessFile- EMM-2013-02587
 
 
© EMBO 12
CLA inmicelackingmacrophagePGC-1a.However,aswearethefirstto show thatmacrophage
PGC-1aplaysarolein atheroprotection the authors concur thatinvestigating the effectof CLA in 
macrophageinbonemarrowtransplantPGC-1a-/- miceiscurrentlybeyondthescopeofthis
manuscript.
 
 
2)Theuptakeofoxidized LDL in BMDMs(figure6E)appearsto bemuch lessthatwhatwasseen
using RAW cells(figure2A).Arethereanydifferencesin oxidized LDL uptakein BMDMsfrom wild 
type of apoE knockout mice incubated with and without CLA? This should be tested. 
 
Thisisanimportantcommentandwehavenow examineduptakeofOxLDL in WT apoE mice.The
dataisnow provided in Supplementary Figure7 in therevised manuscript.Therevieweriscorrect
in notin that there are differences in oxLDL uptake between cell lines such as RAW macrophages 
and THP-1 macrophagesand primary cellculturemodelssuch asthioglycollateelicited 
macrophagesandbonemarrowderivedmacrophages.Wehavealsoperformedexperimentsin
peripheralblood monocytederived macrophageswherewealso observedifferencesin theuptakeof
oxLDL.
 
3)Thedata in supplemental figure 3A showing PGC1alpha expression in human plaque is useful in 
demonstrating reduced PGC1alpha expression in plaqueversusrelativedisease-free tissue. 
However,thecomparisonshowingexpressionofPGC1alphainplaquefrom symptomatic versus 
asymptomaticpatientsisdependenton theassumption thattheplaqueburden in symptomatic
patientsisgreaterthan thatin asymptomaticpatientswhich mayormaynotbethecase.Please
deletefigure2C and replacewith supplementalfigure3.
 
WehavemovedSupplementaryFigure3tothemainbodyofthetext.Inadditionwehavenow
furthersupported this figure with realtime PCR analysis of PGC-1aexpression in asymptomaticand 
symptomatic patinets.In addition,the clinicalclassification ofdiseasestatus,cholesterollevels,
diabeteicstatus,statin and aspirin useforallpatientsrecruited in thestudy isnow provided asTable
1 in theSupporting Information.
4)Figure3E.Thecholesteroleffluxassaywasdoneusing HDL and apoA-I as acceptors. Which is 
being shown in thisfigure? 
 
EffluxtoHDL isrepresentedinFig3E.Thishasbeenclarifiedonpage10oftherevised
manuscript.
 
EffluxtobothHDLandapoA-I should be reported.
 
In our originalsubmission we stated thatefflux to bothHDLandapoA-1 had been performed.
However,thepercentageofcholesteroleffluxtoapoA-1 wasapproximately <1.5%foreach 
treatment which is relatively low and no significant changes were observed. Therefore, for the 
purposeofclarity in themanuscriptwehavenow removedthereferencestoquantificationofefflux
to apoA-1.
 
Thereappearstobeincreasedeffluxforcellstreatedwithc-9,t-11 CLA and t-10,c-12.Thelackof
significance ofseems to be due more to experimentalvariability than anything else.
 
Thisisindeedcorrect.Theraw datafortheseexperimentsisprovidedasaTableinresponseto
Reveiwer1.AsisevidenttherewasadegreeofinterexperimentalvariationresultinginlargeSEM.
In lightof this,we have revised outinterpretation ofthisdata.Wewould behappy to providethis
raw data in supporting information should itbe deemed appropriate
 
Increased efflux would be consistentwith the increase in Abca1 shown in figure 1B and may be 
related to the increase in Cyp7b1 since this would be a mechanism for hydroxylated sterolremoval.
PleasecommentintheDiscussiononthepossibilitythatincreasedeffluxcontributesthereduced
foam cell formation seen in response to CLA.
   EMBO MolecularMedicine  PeerReview ProcessFile- EMM-2013-02587
 
 
© EMBO 13
Thisisaninterestingpointandwehavediscussedthis on page 16 of the revised manuscript.
 
 
 
 
 
5)Page9.Cholesteroluptakeassay isactually an acetylated LDL uptakeassay using atritiated 
cholesterollabel.Please change to cholesteroluptake assay to acetylated LDL uptake assay 
 
Weapologiseforthis inaccuracy.This has been corrected on page 9 ofthe revised manuscript.
 
6)Figure5.Whatdo thearrowsindicate? GFP positivecells?  
 
Thearrowsdepicting theGFP positivecellshavebeen explained in thelegend forFigure5 on page
36 oftherevised manuscript. 
 
7)Figure6.Pleasedescribewhatthedifferentcolorsrepresentformicroscopyimagesin each 
figure legend where appropriate. 
 
Thishasbeen included in each figurelegend wheremicropscopy imagesaredescribed.  
 
8)Therearea severaltypographicalerrorsin thetextthatshould becorrected.  
 
Weapologsefortheseerrorsandhavecorrectedalltypographicalerrors
____________________________________________________________________________ 
 
 
Referee#3(CommentsonNovelty/ModelSystem): 
 
Theworkhasstrongmedicalrelevanceasatherosclerosisisamajormedicalconcerninwestern
societies. 
Themanuscriptiswrittenwellandlogically presented. The figures could be improved at certain 
points(seelater). 
Themanuscript'smainfindingisthatPGC1aisakeymoleculeinatheroprotectioninducedbyCLA.
Themanuscriptcontainsafullcircleofinvitrocellularstudies,animalmodelsand human data.
Thisisthemainstrengthofthemanuscript. 
 
Wesincerelythankthereviewerforthepositivefeedbackandcommentsonourmanuscript
 
Referee#3(Remarks): 
 
Theworkhasstrongmedicalrelevanceasatherosclerosisisamajormedicalconcern in western 
societies. 
 
Themanuscriptiswrittenwellandlogicallypresented.Thefigurescouldbeimprovedatcertain
points(seelater). 
 
Themanuscript'smainfindingisthatPGC1aisakeymoleculeinatheroprotectioninducedbyCLA.
Themanuscriptcontainsa fullcircleofin vitro cellularstudies,animalmodelsand human data.
Thisisthemainstrengthofthemanuscript. 
 
Thefollowingminorpointsshouldbeaddressedbeforepublication: 
 
1.Themanuscriptisstarted with a figurederived from pathway analysis.The manuscriptitself,and 
the data presented supports the suggestion of the molecular network and the hub position of PGC1a. 
Yet,Iam notconvincedthat,asageneralrule,aderivativetypeoffigure,suchasanetwork
proposed bya pathwayanalysis,isa good wayto startan experimentalpaper.  
 EMBO MolecularMedicine  PeerReview ProcessFile- EMM-2013-02587
 
 
© EMBO 14
Weagreethatconsideringthedatapresentedinthismanuscriptadescritpivepathwayanalysisisnot
an idealway to startthisexperimentalpaper.Therefore,we have removed Figure 1A from themain
bosy ofthetextand moved itto Supporting Information Figire1A. 
 
2.Theauthorsshould makesurethattheyuseuniqueidentifiersand therightformatwhen referring 
to genes (e.g. Abca1 instead of ABCA-1,etc.). 
Weapologisethatthegeneidentiferswerenotformatted correctly and haveensured thatthesehave
been changed throughouttherevised manuscript.
 
 
3.Itwould beveryusefulto getan idea on theCT valuesoftheinvestigated RT-qPCR reactions.In 
the format the data is presented,the relative changescan be seen easily,butwe have no impression 
on theexpression levelsofthesemRNAs. 
A completelistofCTvaluesfor18Sandallgenetranscriptsanalysedinmurineaorta,human
atherosclerotic plaque,RAW macrophage cellsand GFP- PGC-1atransfected RAW macrophage
cellsare now provided asa Table 2 in the Supporting Information.We agree thatthisreflectsthe 
expression levelsofthe transcriptsin ouranalysis. 
 
4.Fig 3C in thepresentformat(i.e.thatisaccessibleto the reviewer) is barely readable. The 
inclusion of the drop-down menu-like databox might show us all the numerical data related to the 
experiment,butIhighly doubtthatthisisthe bestway to show these data.  
Weagreethatthisisnotreadableandtherefore have revised the figure accordingly.We have 
removed the drop down box and provided the counts from the flow cytometry experiments as a 
separate panel.
5.Although thegenerallevelofthewriting isgood,therearesomeremaining errorsin thetext that 
should be taken care of(e.g.page 7,"cluster induced regulated").
Wehavecorrectedthetypographicalerrorsandapologisethattheywerepresentinouroriginal
submission.
 
 
 
2nd EditorialDecision 17 June 2013
 
Thankyouforthesubmissionofyourrevised manuscriptto EMBO MolecularMedicine.Wehave
now received theenclosed reportsfrom theReviewersthatwereasked to re-assessit.Asyou will
see,while Reviewers 1 and 2 are now supportive,Reviewer3 would like you to provide 
experimentswithacell-type specific knock-outto validateyourconclusionsfurther.
Afteradditionaldiscussion,includingwithReviewers1and2throughourcross-commenting 
procedure,Ihavedecided to overruleReviewer3'srequestand provisionally acceptyourmanuscript
forpublication,pending the following finalamendments: 
1)Reviewer2 notesthatthedatain supplementalFigure7 should beincluded in themanuscript. 
2)Thepointraised by Reviewer3 isneverthelessavalid oneand should bementioned in the
Discussionasalimitationofyourstudy.
3)AsperourAuthorGuidelines,thedescription ofallreported datathatincludesstatisticaltesting 
muststatethenameofthestatisticaltestusedtogenerateerrorbarsandPvalues,thenumber(n)of
independentexperimentsunderlying each datapoint(notreplicatemeasuresofonesample),and the
actualP value foreach test(notmerely 'significant'or'P < 0.05'). EMBO MolecularMedicine  PeerReview ProcessFile- EMM-2013-02587
 
 
© EMBO 15
4)Pleasecombinefigure1,3 and 6 sub-panelsinto singlefigurepanels(thiscan beeasily achieved 
by reducing theirsize;butpleasemakesuretheresolution remainshigh).AsforFig.2,itwould be
probably bestifsub-panelsa-c were combined into a new Fig.2 and sub-panelD wererenumbered 
asFig.3.Thiswillimply the renumbering ofa numberoffigures,andthusmodificationsinthetext
and figure legends.Please do so with the utmostcare to avoid furtherto and fro ofyourmanuscript! 
Pleasehighlightthechangesinthemaintextwithredlettering.
Yourrevisedmanuscriptshouldbesubmitted within two weeks.Needlessto say,thesoonerwe
receive itthe sooner I willbe able to formally acceptyour manuscript.
 
***** Reviewer'scomments***** 
Referee#1(Remarks):
Themanuscripthasbeensuitablyrevisedandisnow acceptableforpublication.
Referee#2(Remarks):
Theauthorshaveaddressedallofmycommentsfrom thepreviousreview.Iwasunabletofindthe
datacomparing OxLDL uptakein wild typeand apoE KO mice+/- CLA thatwasmentionedas
being in supplementalfigure7.Thisshould beincluded thefinalversion ofthemanuscript.
Referee#3(CommentsonNovelty/ModelSystem): 
Thenew datapresentedandtheresponsetotheconcernsoftheothertworefereessuggesttomethat
the model used might be prone to artifact and/or the experimentsarenotconclusive.An independent
geneticmodelofmacrophagedepletion ofPGC1 would beneeded.
Referee#3(Remarks):
Theauthorsadequatelyrespondedtomyconcerns.However,thenew dataonPGC1koanimalsand
the response to the other two reviewerscommentsregarding theathero phenotypeofPGC1 KO 
animalson WT orApoEKO background raisesa flag.
In order to claim thatmacrophages PGC1a is implicated in atherosclerosis or in the protection 
againstit,an independentgenetic modelwould be needed.Ifitisnotprovided my worry isthat
macrophagePGC1awillbeimplicatedinatherosclerosisbasedonBMTexperimentsonlyand
withoutindependentgeneticverificationeitherinthefullknockoutorinacelltypespecificKO.
Thisislikelytocause more confusion.
 
 
2nd Revision - authors'response 27 July 2013
 
 
We are delighted that you have provisionally accepted out manuscript “Evidence for the role of
PGC-1alpha in mediating the anti-atherogenic effectsofconjugated linoleic acid via inhibition of 
foam cellformation” forpublication in EMBO MolecularMedicine.
 
Wegratefullyacknowledgeandappreciatethevalidandconstructivecommentsrasiedbythe
reviewers during the revision of our manuscriptand appreciate their supportof our manuscript 
FurthertoyourcorrespondenceonJune17th2013pleasefindbelow ourcommentsandrevisionsto
this manuscript as requested by you.
 
1)Reviewer2 notesthatthedata in supplementalFigure7 should beincluded in themanuscript. 
 
Thisfigurehasbeen removed from Supplementary Information and isnow Figure7F in themain EMBO MolecularMedicine  PeerReview ProcessFile- EMM-2013-02587
 
 
© EMBO 16
body oftherevised manuscript.
 
2)Thepointraised byReviewer3 isneverthelessa valid oneand should bementioned in the
Discussionasalimitationofyourstudy.
 
Weappreciatethe concern of this reviewer and have provided a comment on this as a limitation of 
ourstudy in thediscussion (Page19 paragraph 1)oftherevised manuscript. 
 
3)AsperourAuthorGuidelines,thedescription ofallreported data thatincludesstatisticaltesting 
muststatethenameofthestatisticaltestusedtogenerateerrorbarsandPvalues,thenumber(n)of
independent experiments underlying each data point (not replicate measures of one sample), and the 
actualP valueforeach test(notmerely'significant' or 'P < 0.05').
 
In line with the Author Guidelines we can confirm thatallrequired information relating to Statistical
analysisand the actualp valueshave now been included forallfiguresin the main manuscriptand 
in the supplementary information oftherevised manuscript.
  
4)Pleasecombinefigure1,3 and 6 sub-panelsinto singlefigurepanels(thiscan beeasilyachieved 
byreducing theirsize;butpleasemakesuretheresolution remainshigh). 
 
WehavecombinedtheFigure1,Figure3 (labeled Figure4 in therevised manuscript)and Figure6 
(labeled Figure 7 in the revised manuscript) into a single figure panels as requested.
 
AsforFig.2,itwouldbeprobablybestifsub-panelsa-c were combined into a new Fig.2 and sub-
panelD wererenumberedasFig.3.
 
Figure2D isnow anew Figure3intherevisedmanuscript.
 
Thiswillimplytherenumberingofanumberoffigures,andthusmodificationsinthetextandfigure
legends. Please do so with the utmost care to avoid further to and fro ofyourmanuscript!
 
Wehavecarefullyreviewedthechangestothefiguresandfigurelegendsintherevisedmanuscript
and have highlighted allchangesin red.
 
Pleasehighlightthechangesinthemaintextwithredlettering. 
 
Allchangeshave been highlighted in red asrequested.
OnbehalfoftheauthorsIwishtothankyouforthisopportunitytopublishourworkinEMBO 
MolecularMedicine.
 
 
 
 
 
 
 
