# Supplementary material for: Macrophage PPAR gamma Co-activator-1 alpha participates in repressing foam cell formation and atherosclerosis in response to conjugated linoleic acid
Source: EMBO Mol Med. 2013 Aug 21;5(9):1443–57. doi: 10.1002/emmm.201302587 (PMC3799497; doi:10.1002/emmm.201302587)
Supplement: Supplementary file 7 [file emmm0005-1443-SD7.txt]

Supporting InformationTableof Contents 
Supplementary Figures and Tables 
Figure1:  Effectof CLA on regression of pre-established atherosclerosis in apoE-/- mouse 3 
Figure2:  PGC-1α expression in murineaorta       4 
Table1: Patientclinicaldata         6 
Figure3:  PGC-1αtargetgeneexpression in human atherosclerosis    7 
Table2: RealtimePCR CTvalues        8 
Figure4:  Effectof CLA isomers on adiopophilin mRNA expression    9 
Table3: Cholesteroluptakein RAW264.7 macrophages     10 
Figure5:  Quantification of cholesteroland triglycierides in CLA-induced regression  11 
Figure6:  Measurementof intracellular ReactiveOxygen Species    12 
Figure7: Western blotof PGC-1αin BMDMs       12 
Figure8:  PGC-1αprotein and mRNA expression in peritonealmacrophage-derived foamcells  
and aortafromLDLR-/- mouse       13 
Figure9:  (A) Serumcholesteroland triglyceridelevels and (B) En faceanalysis of aortafrom
PGC-1α+/+ or PGC-1α-/- miceon ahigh cholesteroldiet    14 
Figure10: CLA increases AMPK phoshorylation in vivo          16 
Video 1-3: Legends for Supplementary Video Files 1-3      17 
Supplementary Methods 
Immunohistochemicaland Western BlotAnalysis of MurineAortaand Human Atherosclerotic 
Plaque            19 
Quantification of PGC-1αexpression in human atheroscleroticplaque    19 
Supplementary Figure11. Algorithmused in quantification of PGC-1αexpression  20 
CellCulture            21 
Primer sequences for realtimePCR analysis and PGC-1aGenotyping    22  2 
Flow cytometry           22 
CholesterolUptakeAssay          23 
Cholesterolefflux Assay          23 
Plasmacholesterol, triglycerideand lipoprotein analysis      24
  
 
 
 
 
 
 
 
 
  
 
 
  3 
Figure1 
 
 
 
B.
A. 4 
Supplementary Figure 1. Effect of CLA on regression of pre-established atherosclerosis in 
apoE-/- mouse
(A) Transcriptomicanalysis of murineaortain CLA-induced regression of atherosclerosis. PGC1-α 
was identified as acentralhub genelocated in thenetwork mostrepresented by genes significantly 
increased (shown in green) with CLA supplementation in vivo. (B) Plaque area relative to total
aorticareain apoE-/- animals fed 1% cholesteroldietfor 8 weeks (n=10) (open bars) or 12 weeks 
(closed bars) and those fed a 1% cholesterol diet for 12 weeks where the final 4 weeks was 
supplemented with 1% CLA blend (80:20, c-9,t-11:t-10,c-12 CLA) (n=10). Dataaremean+/- SEM. 
Statisticalanalyses wereperformed using t-test, P=0.038 vs.apoE-/- 1% cholesteroldiet12wks.   5 
 
 
 
 
 
 
 
 
 
 
 
 
 
Supplementary Figure2. PGC-1αexpression in aortaof apoE-/- fed aCLA supplemented 1% 
cholesterolchow for 12 weeks (rightpanel). PGC-1αwas localised to  macrophagecells as 
confirmed by F4/80 staining of aortictissue(leftpanel). 
6 
 
  
 
  7 
 
Supplementary Figure3. PGC-1 α target geneexpression in human atherosclerosis. 
RealtimePCR analysis of LXRα, NRF-1 and TFAM mRNA expression in symptomaticand 
asymptomaticplaques.  Dataaremean+/- SEM of fiveindependentexperiments. Statistical 
analyses wereperformed using t-test where. SignificantPvalues areas follows:P=0.033 for 
LXRαversus symptomaticand P=0.021 and 0.033 for NRF-1 and TFAM, respectively, 
versus asymptomaticplaques.  8 
 
 
Supplementary Table2: RealTimePCR analysis 
Gene CT ValueRange
RAW 264.7 MacrophageCells 
18S Control 10-11 
Cyp7b1 24-26 
PPARG 23-25 
PGC-1a 17-19 
UCP-1 32-34 
SRA1 18-20 
CD36 22-26 
PGC-1alpha GFPtransfected RAW Macrophages 
18S 10-11 
PGC-1α 26-28 
SRA-1 17-19 
UCP-1 24-29 
Cyp7b1, 26-28 
PPARγ1 30-32 
CD36, 21-23 
MurineAorta 
18S 9-10 
PGC-1α 23-29 
RORα 23-25 
Abca1 21-23 
Cyp7b1 27-29 
UCP1 16-18 
PPARγ 22-24 
Human AtheroscleroticPlaque 
18S 
10-12 
PGC-1α 31-35 
TFAM 24-28 
NRF-1 26-29 
LXR-α 21-27 
   9 
 
 
 
 
 
Supplementary Figure4. Effect of CLA isomers on adiopophilin mRNA expression.
RAW264.7 macrophagewerepre-treated with (i) DMSO (ii) c-9,t-11-CLA (25 µM)  (iii) t-
10,c-12-CLA(25 µM)  (iv) CLA blend (80:20 c-9,t-11-CLA: t-10,c-12-CLA) (25 µM) and  
(v) OA (25 µM) for 24 hrs prior to ox-LDLtreatment (50 ug/ml) for afurther 4 hrs. 
RealtimePCR analysis of Adipophilin mRNA expression, in oxLDLloaded cells following 
pre-treatmentwith DMSO, CLA isomers, CLA blend or controlOA.  Dataaremean +/- SEM
of 3 independentexperiments. Statisticalanalyses were performed by ANOVA. SignificantP
values fromleftto rightareP=0.0091and 0.017 versus DMSO control.   10 
Supplementary Table3: Cholesteroluptakein Raw 264.7 Macrophagecells. 
 
 
 
 
 
 
 
Cholesteroluptakein Raw 264.7 cells treated with h 25µM c9,t11-CLA, t10,c12-CLA, CLA 
blend (80:20 c-9t,11-CLA:and t10,c12-CLA), or DMSO for 24hours prior to addition 1µg/ml
acLDL) and 1uCi/mltriatiated cholesterolfor 4 hours. Scintillation counts wereused to 
measurecholesterolcontentin cells. Dataaremean +/- SEM of 3 independentexperiments. 
Statisticalanalyses wereperformed using t-test. 
 
Treatment CPMA P valueversusDMSO 
DMSO 19824.69 +/-501.21  
9,11 CLA 17474.36+/-526.77 P=0.0091 
10,12 CLA 17662.81+/-388.67 P=0.0082
CLA Blend 18648.75+/-304.1 P=0.0088 11 
  
 
 
 
 
Supplementary Figure5. Quantification of plasma cholesteroland triglycierides in 
CLA-induced regression in vivo. (A) Plasmacholesterol, (B) triglycerides and (C-D) mean 
FPLC lipoprotein profileanalysis fromapoE-/- micefed a1% cholesteroldietfor 12 weeks 
with/withoutCLA supplementation for thefinalfour weeks (n=3). Allvalues aredepicted as 
mean ±SEM.  12 
 
 
 
 
 
 
 
Supplementary Figure6.  Measurement of intracellularReactiveOxygen Species.   
PercentageH2O2 concentration in RAW264.7 macrophagecells transfected with 0.25µg or 
0.5µg PGC-1α–GFP or eGFP. Dataaremean +/- SEM and arerepresentativeof 5 
independentexperiments. 
 
 
Supplementary Figure7. Western blotanalysis of PGC-1αexpression in BMDMs from
PGC-1αWTand KO animals. 13 
 
 
 
 
 
 
 
 
 
 
 
Supplementary Figure8. PGC-1α protein and mRNA expression in peritoneal
macrophage-derived foam cells and aorta from LDLR-/- mouse. (A) OilRed O staining of 
macrophages fromLDLR-/- malemicefed anormalchow (NC) or ahigh cholesteroldietfor 
4 months (HC). (B) PGC-1αprotein levels measured by Western Blot and (C) PGC-1α
mRNA expression in thioglycollate-elicited macrophages fromLDLR-/- micefed aNC and 
HC mice. (D) PGC-1αmRNA expression in aortafromLDLR-/- micefed aNC and HCdiet.   14 
 
 
 
 
 
 
 
 
 
Supplementary Figure9A. Serum cholesteroland triglyceride levels in PGC-1α+/+ and 
PGC-1α-/- miceon a high cholesteroldiet 
Serumsamples fromPGC-1α+/+ and PGC-1α-/- micewereanalyzed for totalcholesteroland 
triglyceride levels following either 16 or 20 week high cholesterol diet. Both genotypes 
showed similar concentrations of (A) serumcholesteroland (B) serumtriglycerides after 16 
weeks on diet. Theresults weresimilar in the20 week fed groups with no differencein (C) 
serumcholesterolor (D) serumtriglycerides.  15 
 
Supplementary Figure 9B. No evidence of atherosclerotic lesion development in the
isolated aorta of PGC-1α+/+ orPGC-1α-/- miceon a high cholesteroldiet 
Theaorticrootand arch was dissected fromeach mouseand en faceanalysis coupled with 
Oil Red O staining carried out to determine if lipid deposition had occurred. (A) Isolated 
aorta from 16 week cholesterol fed PGC-1α mice showed no signs of lipid deposition or 
plaque formation in either genotype. (B) Aorta from 20 week cholesterol fed PGC-1α also 
showed no signs of lipid deposition or plaqueformation  16 
 
 
 
 
 
 
 
 
 
 
Supplementary Figure10. CLA increases AMPKphoshorylation in vivo.  
Western blotanalysis of AMPK phosphorylation in murineaortafrom apoE-/- micethat
received a1% cholesterolchow for 12 weeks (n=4) and thosethatreceived thesamedietfor 
12 weeks wherethefinalfour weeks weresupplemented with 1%CLA (n=4). β-actin was 
used as aloading controlfor Western blotanalysis.   17 
Supplementary Video Files 1 and 2
Thefollowing video files (Quicktimemovies) demonstratea3-dimensionalco-localization of 
PGC-1αwith themacrophagemarker F4/80 (murineaorta, video 1) or CD68 (human carotid 
artery, video 2). Tissue sections were imaged in an optimized 3D z-stack using confocal
microscopy. Co-localization analysis using IMARIS software package generates an 
additional channel (grey), representing the co-localized voxels within the macrophage. 
Animated 3D renders wereexported fromIMARIS and assembled with AdobeAfter Effects 
CS4.
 
Supplementary Video 1. Murine aorta PGC-1α  co-localization to macrophage cells. 
Murine aorta section immunofluorescently stained for macrophages with rat-anti-mouse-
F4/80, followed by secondary anti-rat-IgG-Alexa-647 (red channel). Rabbit-anti-mouse-
PGC-1α staining, followed by secondary anti-rabbit-IgG-Alexa-546 (green channel). Co-
localization of F4/80+ macrophages and PGC-1αarerendered in grey. DAPI stained nuclei
areisosurfaced in blue. 
Supplementary Video 2. Human atheroscleroticplaquePGC-1α co-localization to 
macrophagecells. Human carotid artery section immunofluorescently stained for 
macrophages with monoclonalmouse-anti-human-CD68, followed by secondary Alexa-594-
goat-anti-mouse-IgG-F(ab’)2 fragment. Polyclonalrabbit-anti-human-PGC-1αstaining, 
followed by secondary Alexa-647 goat-anti-rabbit-IgG.Co-localization of CD68+ 
macrophages and PGC-1αarerendered in grey. DAPI stained nucleiareisosurfaced in blue. 
 
Supplementary Video 3. oxLDL flux in PGC-1α− GFPtransfected RAW macrophages. 
Timelapseimaging of GFP-PGC-1αtransfected macrophages (green) and non transfected 
macrophages treated with oxLDLfor four hours. In non-transfected cells oxLDLuptakeand  18 
accumulation is visibleand thecells increasein size. In theGFP positivecells thereis no 
oxLDLaccumulation in thecells and thecellmaintain their phenotype.  
  19 
 
Supplementary Methods 
Allreagents used in this study wereof thehighestpurity and unless otherwisestated, were
obtained fromSigma-Aldrich (Dorset, UK). 
 
Immunohistochemicaland Western BlotAnalysis of MurineAorta and Human 
AtheroscleroticPlaque 
For murineaortictissue and human atheroscleroticplaque, 30µg of totalprotein was 
separated by SDS-PAGEunder reducing conditions, followed by electrophoretictransfer of 
theproteins to nitrocellulosemembrane. Antibodies used werepolyclonalrabbitAnti-PGC1α
(1:500, Calbiochem) for human and murinesamples, polyclonalrabbitAnti-UCP-1 (1:1000, 
Calbiochem), monoclonalmouseCYP7B1 (1:500, Abnova), monoclonalmouseβ-actin 
(1:500, SantaCruz, Germany) for murinesamples. For immunohistochemsitry analysis 5µm
serialparaffin-embedded aorticsections wereincubated with PGC-1α(1:1000), or the
macrophagemarker F4/80 (1:50) (AbcamCambridge, MA) overnightat4ºC.  
 
Quantification of PGC-1α expression in human atheroscleroticplaque 
TheAperio SoftwareAnalysis SystemNuclear Analysis algorithmwas applied to quantify 
the level of PGC-1α expression per cell and then the total of PGC-1α  positive cells per 
tissuesection. Nuclear analysis was then carried outon stained sections to establish thetarget
protein expression firstly, as “expression per cell”, and then as “atotalper tissuesection. This 
algorithm evaluated the intensity of DAB staining (protein staining) in each Haematoxylin 
(nuclei) stained celland specifically and unequivocally assigned amark-up imagecomposed 
of different colours, corresponding with different levels of protein expression, which was 
counted and quantified. Thealgorithmused is outlined in thefigurebelow.     20 
 
 
 
 
 
 
 
 
 
 
Supplementary Figure11. Algorithm used in quantification of PGC-1α expression. The
leftpaneldemonstrates theintensity of theimmunostaining. Therightpanelshows the
corresponding mark-up imagerelativeto theintensity of thestaining and protein expression. 
 
 
 
 
 
 
 
 
 
 
 
 
  21 
CellCulture
 The murine macrophage cell line RAW 264.7 was purchased from the LGC Promochem
(Middlesex, UK) and cultured in Dulbeccos Modified Eagles Media (modified DMEM) 
supplemented with 10% fetalbovineserumand antibiotics (100 U/mLpenicillin, 100 µg/mL
streptomycin). Cells weregrown in ahumidified atmosphereof 5% CO2/95% air at37°C and 
sub-cultured every two days by gentlescraping. RAW264.7 macrophages were treated for 
24hrs with 25µM c9,t11-CLA, t10,c12-CLA, CLA blend (80:20 c-9t,11-CLA:and t10,c12-
CLA), oleicacid (OA) or DMSO in 1000µLof modified DMEM containing 1% serum. Post
treatmentcells wereexposed to 50µg/mloxidised LDL(ox-LDL) (Intracel, DC, USA), either 
non-labelled ox-LDLRP-047, or Dillabelled RP-177 (Dilox-LDL) for 4 hrs.  
 
RNA isolation and RealTimePCR
Following CLA treatments and incubation with ox-LDL Raw 264.7, RNA was extracted 
using the RNeasy mini-kit (Qiagen). Reverse transcription was carried out using reverse
transcriptase(Promega) according to themanufacturers instructions. Quantification of PGC-
1α, UCP-1, PPARγ and Cyp7b1 geneexpression by Real-TimePCR was performed on an 
optical-grade384-wellplateplatformusing afluorescence-based, real-timedetection method 
(ABI Prism 7700 Sequence Detection System, Applied Biosystems). RNA was extracted 
fromaortictissueof apoE-/- miceby homogenising tissuesamples under liquid nitrogen. RNA 
was isolated using Trizol (Invitrogen, Bio-Sciences, Dublin) and further purified using 
RNeasy kit(Qiagen, UK). Protein was extracted using TissueProtein Extraction Reagent(T-
PER) (Fisher Scientific, Dublin). mRNA expression of PGC-1α, CPT-1, PPARγ and Cyp7b1 
was performed as above.  
 
 
  22 
Primer sequences for realtimePCR analysis and PGC-1a Genotyping 
SYBR Green Primers (MOUSE)
1. UCP1 FWD:CCTGCCTCTCTCGGAAACAA 
  REV:TGTAGGCTGCCCAATGAACA 
 
2. Cyp7b1 FWD:GCCGATTATCAGCGAAAGCC
  REV:GTGATTTTTAGCAGTTGGGAC
 
3. SRA1 FWD:GGGCCATTTTTAGTGCTGTGA 
  REV:TCCTGGTGCTCCTGGGTTT
 
PGC-1α Genotyping Primers (MOUSE):
HET FWD: CCAGTTTCTTCATTGGTGTG
HET REV: ACCTGTCTTTGCCTATGATTC
KO FWD: TCCAGTAGGCAGAGATTTATGAC
KO REV: CCAACTGTCTATAATTCCAGTTC
 
Flow cytometry 
Cells wereresuspended in 1mlPBS and Dilox-LDLuptakewas assessed by flow cytometry 
(Coulter EPICS XL-MCL). Forward and sidescatter gates wereestablished to excludenon-
viablecells and cell debris fromtheanalysis. Fluorescencesignals fromtheaccumulated Dil
associated with the cells were detected at 555–600 nm by a photomultiplier and then 
converted to digital format and processed. The mean fluorescence intensity of 1.5-3 x 
104 cells were analysed in each sample. Auto-fluorescence signals generated by unlabelled 
cells wereused as negativecontrols in each experiment. 
 
  23 
CholesterolUptakeAssay
RAW264.7 macrophages wereplated atadensity of 1.5 x 105 cells/wellin a12 wellplate
and incubated overnight. Cells weresubsequently treated for 24hrs with 25µM c9, t11-CLA, 
t10, c12-CLA, CLA blend (80:20 c-9t, 11-CLA:and t10, c12-CLA), oleicacid (OA), linoleic
acid (LA) (Cayman Chemicals, MI, USA) or DMSO in 1000µLof modified DMEM. Cells 
werewashed twiceprior to addition of DMEM containing 50µg/mlacLDL(Invitrogen) and 
1uCi/mltriatiated cholesterol(Perkin Elmer). Cells wereloaded for 4 hrs. Isopropanol
(Sigma-Aldrich) was used to extractlipids, which weredissolved in tolulene(Sigma-
Aldrich). Scintillation counts weredetermined using TriCarb 2900Tr Liquid Scintillation 
(Packard). 
 
Cholesterolefflux Assay
To cholesterol-labelmacrophages, mediacontaining 1% FBS, [3H] cholesterol (1µCi/ml) and 
acLDL(25µg protein/ml) was added to thecells for 48 hrs. RAW264.7 macrophages were
incubated in mediacontaining 0.2% BSA for 24 hrs to allow cellular cholesterolradiolabelto 
equilibrate. During the equilibration period cells were treated with 25µM CLA isomers or 
CLA blend, oleic acid, or DMSO. Time zero cells were harvested to determine total
counts/min (cpm), in thecells beforeadding theextracellular cholesterolacceptors. 
Mediacontaining HDL(20µg/ml) or apoA-I (25µg/ml), 2% serum, or mediaalonewas added 
for up to 4 h. [3H]-Sterols in themediawerecompared to total[3H] attimezero to determine
thepercentreleaseof [3H]cholesterol. 
 
 
 
 
  24 
Plasma cholesterol, triglycerideand lipoprotein analysis 
Micewerefasted for 4 hours, blood was collected, followed by centrifugation to isolate
plasma. Totalplasmacholesteroland triglycerides weremeasured using CholesterolCHOD-
PAP and Triglycerides GPO-PAP kits respectively (Roche, Mannheim, Germany). For 
lipoprotein analysis, lipoproteins wereseparated by fastprotein liquid chromatography using 
an AKTA apparatus (column:SuperoseTH 6PC3.2/30). Cholesteroland triglycerides were
measured in thecollected fractions using thepreviously described kits. Measurementof 
lipoprotein profiles was conducted by TNO Biosciences, Leiden, TheNetherlands. 
 
